# Supplementary material for: Comparison of metabolic rate between two genetically distinct populations of lake sturgeon
Source: Ecol Evol. 2023 Aug 30;13(9):e10470. doi: 10.1002/ece3.10470 (PMC10468615; doi:10.1002/ece3.10470)
Supplement: Supplementary file 1 — Tables S1‐S7 [file ECE3-13-e10470-s001.xlsx]

## Sheet: S1_samplesize
Population	Year	Project	n
Nelson	2016	GRHTempCat	15
Nelson	2016	MO2Method	6
Nelson	2018	Coldconditioning	8
Nelson	2018	GRHTemp	8
Nelson	2019	WillCTmax	6
Winnipeg	2015	1styearMSc	8
Winnipeg	2016	MO2Method	5
Winnipeg	2017	Incubation	13
Winnipeg	2018	DHASelco	7
Winnipeg	2019	EnrichedDiet	14
Winnipeg	2019	MO2development	61
Winnipeg	2019	WillCTmax	6
Winnipeg	2021	WillCTmaxLPS	8

## Sheet: S2_smr_pop
Contrast	Estimate	Lower.HPD	Upper.HPD	Comparison
Nelson - Winnipeg	-0.0821603	-1.10644	0.95895	emmeans
Nelson - Winnipeg	-0.0677466	-1.02765	0.9024	emtrends

## Sheet: S3_smr_year
Contrast	Population	Estimate	Lower.HPD	Upper.HPD	Comparison
Year2015 - Year2016	Nelson	0.158686	-1.00811	1.34856	emmeans
Year2015 - Year2017	Nelson	0.00720054	-1.46643	1.45209	emmeans
Year2015 - Year2018	Nelson	-0.0708719	-1.23295	1.0464	emmeans
Year2015 - Year2019	Nelson	-0.0938624	-1.61997	1.33817	emmeans
Year2016 - Year2017	Nelson	-0.151672	-2.00003	1.6564	emmeans
Year2016 - Year2018	Nelson	-0.212253	-1.36602	0.796551	emmeans
Year2016 - Year2019	Nelson	-0.254053	-2.08886	1.6199	emmeans
Year2017 - Year2018	Nelson	-0.0791597	-1.89715	1.69693	emmeans
Year2017 - Year2019	Nelson	-0.101171	-2.11352	1.97289	emmeans
Year2018 - Year2019	Nelson	-0.0223612	-1.81408	1.82736	emmeans
Year2015 - Year2016	Winnipeg	0.552307	-1.16585	2.14709	emmeans
Year2015 - Year2017	Winnipeg	0.0245017	-0.99952	1.00759	emmeans
Year2015 - Year2018	Winnipeg	-0.549355	-1.78261	0.735276	emmeans
Year2015 - Year2019	Winnipeg	-0.19488	-1.16116	0.821685	emmeans
Year2016 - Year2017	Winnipeg	-0.531797	-2.26721	1.23925	emmeans
Year2016 - Year2018	Winnipeg	-1.10227	-2.89032	0.7957	emmeans
Year2016 - Year2019	Winnipeg	-0.74218	-2.42903	1.054	emmeans
Year2017 - Year2018	Winnipeg	-0.578256	-1.8931	0.810726	emmeans
Year2017 - Year2019	Winnipeg	-0.22146	-1.35961	0.927403	emmeans
Year2018 - Year2019	Winnipeg	0.361738	-1.02204	1.65498	emmeans
Year2015 - Year2016	Nelson	-0.377683	-1.54745	0.794708	emtrends
Year2015 - Year2017	Nelson	-0.0440043	-1.51782	1.45085	emtrends
Year2015 - Year2018	Nelson	-0.207887	-1.34805	0.924471	emtrends
Year2015 - Year2019	Nelson	-0.0524338	-1.52729	1.45923	emtrends
Year2016 - Year2017	Nelson	0.334848	-1.38115	2.10208	emtrends
Year2016 - Year2018	Nelson	0.169217	-0.96679	1.29822	emtrends
Year2016 - Year2019	Nelson	0.32971	-1.4617	2.04742	emtrends
Year2017 - Year2018	Nelson	-0.167785	-1.8885	1.54682	emtrends
Year2017 - Year2019	Nelson	-0.0111355	-1.95206	1.9475	emtrends
Year2018 - Year2019	Nelson	0.160052	-1.59953	1.86053	emtrends
Year2015 - Year2016	Winnipeg	0.39383	-1.04873	1.80123	emtrends
Year2015 - Year2017	Winnipeg	-0.0736955	-1.20754	1.07456	emtrends
Year2015 - Year2018	Winnipeg	-0.833962	-2.37547	0.674003	emtrends
Year2015 - Year2019	Winnipeg	-0.09428	-1.22729	1.06341	emtrends
Year2016 - Year2017	Winnipeg	-0.468384	-1.50656	0.624773	emtrends
Year2016 - Year2018	Winnipeg	-1.231	-2.70234	0.348329	emtrends
Year2016 - Year2019	Winnipeg	-0.489088	-1.52958	0.618291	emtrends
Year2017 - Year2018	Winnipeg	-0.756117	-2.02245	0.479943	emtrends
Year2017 - Year2019	Winnipeg	-0.0186764	-0.218122	0.179722	emtrends
Year2018 - Year2019	Winnipeg	0.73878	-0.533915	1.97597	emtrends

## Sheet: S4_rmr_pop
Contrast	Estimate	Lower.HPD	Upper.HPD	Comparison
Nelson - Winnipeg	0.0496983	-0.623802	0.740208	emmeans
Nelson - Winnipeg	0.0222083	-0.694558	0.74905	emtrends

## Sheet: S5_rmr_year
Contrast	Population	Estimate	Lower.HPD	Upper.HPD	Comparison
Year2015 - Year2016	Nelson	0.20835	-0.789569	1.16887	emmeans
Year2015 - Year2017	Nelson	-0.0256204	-1.63605	1.55986	emmeans
Year2015 - Year2018	Nelson	0.12848	-0.986652	1.17672	emmeans
Year2015 - Year2019	Nelson	0.0198768	-0.968697	1.02585	emmeans
Year2015 - Year2021	Nelson	-0.0247866	-1.64075	1.57555	emmeans
Year2016 - Year2017	Nelson	-0.235556	-2.04253	1.57795	emmeans
Year2016 - Year2018	Nelson	-0.07166	-0.958368	0.787154	emmeans
Year2016 - Year2019	Nelson	-0.189062	-0.694106	0.324904	emmeans
Year2016 - Year2021	Nelson	-0.233572	-2.04313	1.56524	emmeans
Year2017 - Year2018	Nelson	0.159199	-1.7291	1.98936	emmeans
Year2017 - Year2019	Nelson	0.0496994	-1.75743	1.86191	emmeans
Year2017 - Year2021	Nelson	0.00122676	-2.19799	2.23055	emmeans
Year2018 - Year2019	Nelson	-0.11533	-0.995812	0.792677	emmeans
Year2018 - Year2021	Nelson	-0.158438	-2.05365	1.66672	emmeans
Year2019 - Year2021	Nelson	-0.0493391	-1.89401	1.7509	emmeans
Year2015 - Year2016	Winnipeg	0.637499	-0.660902	1.93212	emmeans
Year2015 - Year2017	Winnipeg	-0.0614406	-0.858202	0.739762	emmeans
Year2015 - Year2018	Winnipeg	-0.143252	-1.03599	0.777384	emmeans
Year2015 - Year2019	Winnipeg	-0.137553	-0.855123	0.580009	emmeans
Year2015 - Year2021	Winnipeg	-0.0670474	-0.871322	0.750925	emmeans
Year2016 - Year2017	Winnipeg	-0.695268	-1.85439	0.481471	emmeans
Year2016 - Year2018	Winnipeg	-0.776325	-1.9639	0.386807	emmeans
Year2016 - Year2019	Winnipeg	-0.77757	-1.90908	0.318581	emmeans
Year2016 - Year2021	Winnipeg	-0.702676	-1.89562	0.475456	emmeans
Year2017 - Year2018	Winnipeg	-0.0839184	-0.814848	0.632847	emmeans
Year2017 - Year2019	Winnipeg	-0.0736373	-0.605407	0.44092	emmeans
Year2017 - Year2021	Winnipeg	-0.00944216	-0.669994	0.687926	emmeans
Year2018 - Year2019	Winnipeg	0.00547609	-0.631483	0.631068	emmeans
Year2018 - Year2021	Winnipeg	0.0766409	-0.695846	0.821948	emmeans
Year2019 - Year2021	Winnipeg	0.0661986	-0.491769	0.655029	emmeans
Year2015 - Year2016	Nelson	0.0732506	-0.868185	1.02379	emtrends
Year2015 - Year2017	Nelson	0.0602316	-1.39636	1.56374	emtrends
Year2015 - Year2018	Nelson	-0.123636	-1.13053	0.88184	emtrends
Year2015 - Year2019	Nelson	-0.234794	-1.34493	0.860327	emtrends
Year2015 - Year2021	Nelson	-0.198082	-1.73544	1.34164	emtrends
Year2016 - Year2017	Nelson	-0.0170775	-1.62048	1.5806	emtrends
Year2016 - Year2018	Nelson	-0.181175	-0.938851	0.485789	emtrends
Year2016 - Year2019	Nelson	-0.313799	-1.28079	0.640518	emtrends
Year2016 - Year2021	Nelson	-0.26894	-1.93167	1.40858	emtrends
Year2017 - Year2018	Nelson	-0.181409	-1.79574	1.49038	emtrends
Year2017 - Year2019	Nelson	-0.293789	-2.00656	1.41314	emtrends
Year2017 - Year2021	Nelson	-0.251094	-2.25599	1.77363	emtrends
Year2018 - Year2019	Nelson	-0.113865	-1.17544	0.989845	emtrends
Year2018 - Year2021	Nelson	-0.0696115	-1.76295	1.65884	emtrends
Year2019 - Year2021	Nelson	0.0414425	-1.69351	1.8458	emtrends
Year2015 - Year2016	Winnipeg	0.590937	-0.741602	1.9156	emtrends
Year2015 - Year2017	Winnipeg	0.111679	-0.918372	1.15154	emtrends
Year2015 - Year2018	Winnipeg	-0.229581	-1.62244	1.17832	emtrends
Year2015 - Year2019	Winnipeg	-0.0870515	-1.10566	0.957986	emtrends
Year2015 - Year2021	Winnipeg	-0.385255	-1.68005	0.984296	emtrends
Year2016 - Year2017	Winnipeg	-0.482041	-1.44152	0.527107	emtrends
Year2016 - Year2018	Winnipeg	-0.818521	-2.27725	0.53869	emtrends
Year2016 - Year2019	Winnipeg	-0.682402	-1.64098	0.321198	emtrends
Year2016 - Year2021	Winnipeg	-0.980598	-2.3625	0.391347	emtrends
Year2017 - Year2018	Winnipeg	-0.34283	-1.47526	0.765206	emtrends
Year2017 - Year2019	Winnipeg	-0.200569	-0.302604	-0.096906	emtrends
Year2017 - Year2021	Winnipeg	-0.500867	-1.48741	0.498584	emtrends
Year2018 - Year2019	Winnipeg	0.141716	-0.994474	1.24662	emtrends
Year2018 - Year2021	Winnipeg	-0.15289	-1.5936	1.38292	emtrends
Year2019 - Year2021	Winnipeg	-0.299389	-1.26524	0.718004	emtrends

## Sheet: S6_mmr_pop
Contrast	Estimate	Lower.HPD	Upper.HPD	Comparison
Nelson - Winnipeg	0.139491	-0.490953	0.777167	emmeans
Nelson - Winnipeg	0.189256	-0.500647	0.853948	emtrends

## Sheet: S7_mmr_year
Contrast	Population	Estimate	Lower.HPD	Upper.HPD	Comparison
Year2015 - Year2016	Nelson	0.519852	-0.380512	1.43907	emmeans
Year2015 - Year2017	Nelson	0.0449686	-1.53141	1.62279	emmeans
Year2015 - Year2018	Nelson	0.00592639	-0.979124	0.981751	emmeans
Year2015 - Year2019	Nelson	0.28528	-0.634811	1.24139	emmeans
Year2015 - Year2021	Nelson	-0.184912	-1.76653	1.3817	emmeans
Year2016 - Year2017	Nelson	-0.47413	-2.24247	1.29889	emmeans
Year2016 - Year2018	Nelson	-0.486059	-1.16808	0.0162378	emmeans
Year2016 - Year2019	Nelson	-0.235527	-0.579726	0.11449	emmeans
Year2016 - Year2021	Nelson	-0.69575	-2.45455	1.09176	emmeans
Year2017 - Year2018	Nelson	-0.0408548	-1.86144	1.75008	emmeans
Year2017 - Year2019	Nelson	0.240445	-1.51374	2.04975	emmeans
Year2017 - Year2021	Nelson	-0.238662	-2.41699	1.97138	emmeans
Year2018 - Year2019	Nelson	0.256444	-0.320243	0.953658	emmeans
Year2018 - Year2021	Nelson	-0.187004	-1.99833	1.63042	emmeans
Year2019 - Year2021	Nelson	-0.46269	-2.2449	1.33185	emmeans
Year2015 - Year2016	Winnipeg	0.829152	-0.353779	1.99753	emmeans
Year2015 - Year2017	Winnipeg	0.0949697	-0.531751	0.699991	emmeans
Year2015 - Year2018	Winnipeg	0.266682	-0.501192	1.01075	emmeans
Year2015 - Year2019	Winnipeg	0.13475	-0.454317	0.734122	emmeans
Year2015 - Year2021	Winnipeg	-0.370276	-1.01395	0.249365	emmeans
Year2016 - Year2017	Winnipeg	-0.738391	-1.72454	0.273742	emmeans
Year2016 - Year2018	Winnipeg	-0.563914	-1.59965	0.472484	emmeans
Year2016 - Year2019	Winnipeg	-0.697855	-1.67934	0.279602	emmeans
Year2016 - Year2021	Winnipeg	-1.20426	-2.24055	-0.189606	emmeans
Year2017 - Year2018	Winnipeg	0.175844	-0.308729	0.64923	emmeans
Year2017 - Year2019	Winnipeg	0.0426995	-0.2145	0.28669	emmeans
Year2017 - Year2021	Winnipeg	-0.463447	-0.838885	-0.109034	emmeans
Year2018 - Year2019	Winnipeg	-0.13343	-0.57864	0.314141	emmeans
Year2018 - Year2021	Winnipeg	-0.637065	-1.15523	-0.0989366	emmeans
Year2019 - Year2021	Winnipeg	-0.5045	-0.829407	-0.1885	emmeans
Year2015 - Year2016	Nelson	-0.141066	-1.01565	0.761464	emtrends
Year2015 - Year2017	Nelson	0.00977422	-1.49461	1.45029	emtrends
Year2015 - Year2018	Nelson	0.109847	-0.818118	1.06542	emtrends
Year2015 - Year2019	Nelson	-0.17766	-1.20809	0.905245	emtrends
Year2015 - Year2021	Nelson	0.370747	-1.17037	1.86575	emtrends
Year2016 - Year2017	Nelson	0.141381	-1.47558	1.69571	emtrends
Year2016 - Year2018	Nelson	0.241128	-0.195655	0.729338	emtrends
Year2016 - Year2019	Nelson	-0.0382371	-0.886429	0.810219	emtrends
Year2016 - Year2021	Nelson	0.513088	-1.10869	2.15557	emtrends
Year2017 - Year2018	Nelson	0.111076	-1.48811	1.74516	emtrends
Year2017 - Year2019	Nelson	-0.184015	-1.82421	1.51907	emtrends
Year2017 - Year2021	Nelson	0.369856	-1.6597	2.36339	emtrends
Year2018 - Year2019	Nelson	-0.285685	-1.2353	0.640482	emtrends
Year2018 - Year2021	Nelson	0.26219	-1.42642	1.90085	emtrends
Year2019 - Year2021	Nelson	0.551145	-1.12724	2.32938	emtrends
Year2015 - Year2016	Winnipeg	0.455533	-0.817262	1.73608	emtrends
Year2015 - Year2017	Winnipeg	0.005433	-0.990321	1.01682	emtrends
Year2015 - Year2018	Winnipeg	0.134135	-1.20447	1.47389	emtrends
Year2015 - Year2019	Winnipeg	-0.108454	-1.13442	0.868408	emtrends
Year2015 - Year2021	Winnipeg	0.749073	-0.502789	2.01442	emtrends
Year2016 - Year2017	Winnipeg	-0.453797	-1.41938	0.440463	emtrends
Year2016 - Year2018	Winnipeg	-0.321571	-1.65283	0.998791	emtrends
Year2016 - Year2019	Winnipeg	-0.565581	-1.48841	0.362177	emtrends
Year2016 - Year2021	Winnipeg	0.291956	-0.98464	1.56506	emtrends
Year2017 - Year2018	Winnipeg	0.130312	-0.920783	1.15898	emtrends
Year2017 - Year2019	Winnipeg	-0.112448	-0.202329	-0.0220347	emtrends
Year2017 - Year2021	Winnipeg	0.745365	-0.164905	1.613	emtrends
Year2018 - Year2019	Winnipeg	-0.24343	-1.26221	0.812803	emtrends
Year2018 - Year2021	Winnipeg	0.61607	-0.762174	1.9508	emtrends
Year2019 - Year2021	Winnipeg	0.857825	-0.034422	1.7436	emtrends
