# Supplementary material for: Comparison of metabolic rate between two genetically distinct populations of lake sturgeon
Source: Ecol Evol. 2023 Aug 30;13(9):e10470. doi: 10.1002/ece3.10470 (PMC10468615; doi:10.1002/ece3.10470)
Supplement: Supplementary file 3 — Data S1 [file ECE3-13-e10470-s003.xlsx]

## Sheet: MO2 plasticity database
Year	Project name	Sort	Fertilization date	Hatch date	Date of MO2 measured	Treatment name	Time (DPH)	Temp	DO	Substrate	Diet	River	Population	Family	Published	Omit	Any note	BOD Method	ID	Chamber	Length	Weight	SMR_mass	RMR_mass	MMR_mass	MMR_RMR_mass	MMR_SMR_mass	SMR_nonmass	RMR_nonmass	MMR_nonmass	MMR_RMR_nonmass	MMR_SMR_nonmass	SMR_scaled	RMR_scaled	MMR_scaled
2015	1st year MSc	MSc	2015_05_22	2015_05_29	2015_08_20	A NoS	83	16	100	No	Bloodworm	Pointe du Bois	Winnipeg	No	CJFAS (2019)	Yes	No	Linear interpolation	69mm A1	1	69	1.0708	69.9828	132.31	438.054	305.744	368.071	0.0749376	0.141677	0.469068	0.327391	0.394131	70.5114	133.309	441.363
2015	1st year MSc	MSc	2015_05_22	2015_05_29	2015_08_20	A NoS	83	16	100	No	Bloodworm	Pointe du Bois	Winnipeg	No	CJFAS (2019)	Yes	No	Linear interpolation	67mm A1	2	67	0.9451	80.6234	103.29	263.297	160.007	182.673	0.0761971	0.0976191	0.248842	0.151223	0.172645	80.1242	102.65	261.667
2015	1st year MSc	MSc	2015_05_22	2015_05_29	2015_08_20	A NoS	83	16	100	No	Bloodworm	Pointe du Bois	Winnipeg	No	CJFAS (2019)	Yes	No	Linear interpolation	67.5mm A1	6	67.5	0.9735	142.478	207.76	394.41	186.651	251.932	0.138703	0.202254	0.383959	0.181704	0.245256	142.058	207.147	393.247
2015	1st year MSc	MSc	2015_05_22	2015_05_29	2015_08_23	A NoS	86	16	100	No	Bloodworm	Pointe du Bois	Winnipeg	No	CJFAS (2019)	Yes	No	Linear interpolation	69mm A5	3	69	1.0373	145.531	180.254	317.608	137.355	172.078	0.150959	0.186977	0.329455	0.142478	0.178496	146.118	180.981	318.89
2015	1st year MSc	MSc	2015_05_22	2015_05_29	2015_08_23	A NoS	86	16	100	No	Bloodworm	Pointe du Bois	Winnipeg	No	CJFAS (2019)	Yes	No	Linear interpolation	72mm A5	4	72	1.213	110.094	146.716	363.668	216.952	253.574	0.133544	0.177966	0.441129	0.263163	0.307586	112.457	149.865	371.475
2015	1st year MSc	MSc	2015_05_22	2015_05_29	2015_08_23	A NoS	86	16	100	No	Bloodworm	Pointe du Bois	Winnipeg	No	CJFAS (2019)	Yes	No	Linear interpolation	71mm A5	7	71	1.2094	78.3938	168.052	412.317	244.265	333.923	0.0948095	0.203242	0.498656	0.295414	0.403847	80.0506	171.604	421.031
2015	1st year MSc	MSc	2015_05_22	2015_05_29	2015_08_26	A NoS	89	16	100	No	Bloodworm	Pointe du Bois	Winnipeg	No	CJFAS (2019)	Yes	No	Linear interpolation	69mm A5	2	69	1.0789	117.262	144.91	291.823	146.913	174.561	0.126514	0.156343	0.314848	0.158505	0.188334	118.245	146.125	294.271
2015	1st year MSc	MSc	2015_05_22	2015_05_29	2015_08_26	A NoS	89	16	100	No	Bloodworm	Pointe du Bois	Winnipeg	No	CJFAS (2019)	Yes	No	Linear interpolation	73mm A1	8	73	1.215	146.174	176.249	372.586	196.337	226.411	0.177602	0.214143	0.452692	0.238549	0.27509	149.339	180.065	380.653
2016	MO2 Method	Side	2016_05_22	2016_05_29	2016_06_08	NA	10	16	100	No	Artemia	Pointe du Bois	Winnipeg	No	JFB (2021)	Yes	No	Linear interpolation				0.0157	326.883	333.087	329.512	-3.57497	2.6289	0.00513206	0.00522946	0.00517333	-5.6127e-05	4.12737e-05	206.986	210.914	208.651
2016	MO2 Method	Side	2016_05_22	2016_05_29	2016_06_08	NA	10	16	100	No	Artemia	Pointe du Bois	Winnipeg	No	JFB (2021)	Yes	No	Linear interpolation				0.024	253.073	318.93	366.337	47.4069	113.264	0.00607375	0.00765431	0.00879208	0.00113777	0.00271833	167.907	211.601	243.054
2016	MO2 Method	Side	2016_05_22	2016_05_29	2016_06_09	NA	11	16	100	No	Artemia	Pointe du Bois	Winnipeg	No	JFB (2021)	Yes	No	Linear interpolation				0.0258	372.569	372.569	382.539	9.97061	9.9706	0.00961228	0.00961227	0.00986952	0.000257242	0.000257241	249.164	249.164	255.832
2016	MO2 Method	Side	2016_05_22	2016_05_29	2016_06_09	NA	11	16	100	No	Artemia	Pointe du Bois	Winnipeg	No	JFB (2021)	Yes	No	Linear interpolation				0.0306	166.92	177.303	197.906	20.6029	30.9861	0.00510775	0.00542548	0.00605593	0.000630449	0.000948175	113.746	120.822	134.862
2016	MO2 Method	Side	2016_05_22	2016_05_29	2016_06_10	NA	12	16	100	No	Artemia	Pointe du Bois	Winnipeg	No	JFB (2021)	Yes	No	Linear interpolation				0.0315	44.3359	92.8939	213.574	120.68	169.238	0.00139658	0.00292616	0.00672758	0.00380142	0.005331	30.3089	63.504	146.003
2016	MO2 Method	Side	2016_05_22	2016_05_29	2016_06_10	NA	12	16	100	No	Artemia	Pointe du Bois	Winnipeg	No	JFB (2021)	Yes	No	Linear interpolation				0.0369	204.961	223.476	227.833	4.35699	22.8721	0.00756305	0.00824626	0.00840703	0.000160773	0.00084398	142.575	155.455	158.485
2016	MO2 Method	Side	2016_05_27	2016_06_04	2016_10_11	NA	129	16	100	No	Bloodworm	Birthday Rapids	Nelson	No	JFB (2021)	No	No	Linear interpolation				1.0199	55.4226	144.12	158.691	14.5714	103.269	0.0565255	0.146988	0.161849	0.0148614	0.105324	55.5428	144.432	159.035
2016	MO2 Method	Side	2016_05_27	2016_06_04	2016_10_11	NA	129	16	100	No	Bloodworm	Birthday Rapids	Nelson	No	JFB (2021)	No	No	Linear interpolation				1.1838	102.873	142.1	105.263	-36.8373	2.39001	0.121781	0.168218	0.12461	-0.043608	0.00282929	104.8	144.762	107.235
2016	MO2 Method	Side	2016_05_27	2016_06_04	2016_10_11	NA	129	16	100	No	Bloodworm	Birthday Rapids	Nelson	No	JFB (2021)	No	No	Linear interpolation				1.6348	104.87	124.339	169.853	45.5145	64.983	0.171442	0.203269	0.277676	0.074407	0.106234	110.696	131.246	179.29
2016	MO2 Method	Side	2016_05_27	2016_06_04	2016_10_11	NA	129	16	100	No	Bloodworm	Birthday Rapids	Nelson	No	JFB (2021)	No	No	Linear interpolation				1.7234	99.2827	152.402	221.781	69.3784	122.498	0.171104	0.26265	0.382217	0.119567	0.211113	105.409	161.806	235.465
2016	MO2 Method	Side	2016_05_27	2016_06_04	2016_10_12	NA	130	16	100	No	Bloodworm	Birthday Rapids	Nelson	No	JFB (2021)	No	No	Linear interpolation				1.7434	62.2792	80.4528	168.951	88.4984	106.672	0.108578	0.140261	0.29455	0.154288	0.185972	66.2059	85.5253	179.604
2016	MO2 Method	Side	2016_05_27	2016_06_04	2016_10_12	NA	130	16	100	No	Bloodworm	Birthday Rapids	Nelson	No	JFB (2021)	No	No	Linear interpolation				1.8114	195.412	225.628	224.874	-0.75351	29.4619	0.35397	0.408702	0.407337	-0.00136491	0.0533673	208.609	240.865	240.061
2016	MO2 Method	Side	2016_05_27	2016_06_04	2016_10_12	NA	130	16	100	No	Bloodworm	Birthday Rapids	Nelson	No	JFB (2021)	No	No	Linear interpolation				1.9095	67.3174	81.9023	101.472	19.57	34.155	0.128543	0.156393	0.193762	0.037369	0.065219	72.2817	87.9422	108.955
2016	MO2 Method	Side	2016_05_27	2016_06_04	2016_10_12	NA	130	16	100	No	Bloodworm	Birthday Rapids	Nelson	No	JFB (2021)	No	No	Linear interpolation				2.2802	87.0826	119.021	244.828	125.807	157.745	0.198566	0.271392	0.558256	0.286864	0.35969	95.3473	130.317	268.063
2016	GRH Temp (Cat)	Side	2016_05_27	2016_06_04	2016_06_19	C NoS (Hatch_NoS)	15	16	100	No	Artemia (?)	Landing River	Nelson	No	Unpublished	No	From Multistressor	Linear interpolation	cns-1	1		0.0443		146.819	118.228	-28.5914			0.0065041	0.0052375	-0.0012666			104.205	83.9121
2016	GRH Temp (Cat)	Side	2016_05_27	2016_06_04	2016_06_19	B NoS (Stock_NoS)	15	16	100	No	Artemia (?)	Landing River	Nelson	No	Unpublished	No	From Hatchery	Linear interpolation	bns-1	5		0.0653		107.827	121.424	13.5971			0.00704109	0.00792899	0.000887893			79.867	89.9384
2016	GRH Temp (Cat)	Side	2016_05_27	2016_06_04	2016_06_19	B NoS (Stock_NoS)	15	16	100	No	Artemia (?)	Landing River	Nelson	No	Unpublished	No	From Hatchery	Linear interpolation	bns-3	1		0.0426		148.87	147.415	-1.4548			0.00634187	0.0062799	-6.19745e-05			105.207	104.178
2016	GRH Temp (Cat)	Side	2016_05_27	2016_06_04	2016_06_19	B NoS (Stock_NoS)	15	16	100	No	Artemia (?)	Landing River	Nelson	No	Unpublished	No	From Hatchery	Linear interpolation	bns-2	4		0.04		177.123	173.446	-3.6769			0.00708492	0.00693785	-0.000147076			124.309	121.728
2016	GRH Temp (Cat)	Side	2016_05_27	2016_06_04	2016_06_19	C NoS (Hatch_NoS)	16	16	100	No	Artemia (?)	Landing River	Nelson	No	Unpublished	No	From Multistressor	Linear interpolation	cns-2	5		0.0453		132.131	132.661	0.5307			0.00598553	0.00600957	2.40407e-05			94.0102	94.3878
2016	GRH Temp (Cat)	Side	2016_05_27	2016_06_04	2016_06_20	C NoS (Hatch_NoS)	16	16	100	No	Artemia (?)	Landing River	Nelson	No	Unpublished	No	From Hatchery	Linear interpolation	cns-4	3		0.037		149.515	158.941	9.42597			0.00553205	0.00588081	0.000348761			104.037	110.596
2016	GRH Temp (Cat)	Side	2016_05_27	2016_06_04	2016_06_20	C NoS (Hatch_NoS)	16	16	100	No	Artemia (?)	Landing River	Nelson	No	Unpublished	No	Worked with Dave	Linear interpolation	cns-3	6		0.0324		155.716	155.423	-0.2935			0.00504521	0.0050357	-9.5094e-06			106.781	106.58
2016	GRH Temp (Cat)	Side	2016_05_27	2016_06_04	2016_06_20	B NoS (Stock_NoS)	16	16	100	No	Artemia (?)	Landing River	Nelson	No	Unpublished	No	Worked with Dave	Linear interpolation	bns-4	8		0.0625		73.4844	93.4545	19.9701			0.00459278	0.00584091	0.00124813			54.1679	68.8886
2016	GRH Temp (Cat)	Side	2016_05_27	2016_06_04	2016_06_20	B NoS (Stock_NoS)	16	16	100	No	Artemia (?)	Landing River	Nelson	No	Unpublished	No	Worked with Dave	Linear interpolation	bns-5	2		0.0545		108.971	108.012	-0.95886			0.00593891	0.00588665	-5.22579e-05			79.125	78.4288
2016	GRH Temp (Cat)	Side	2016_05_27	2016_06_04	2016_06_20	C NoS (Hatch_NoS)	16	16	100	No	Artemia (?)	Landing River	Nelson	No	Unpublished	No	Worked with Dave	Linear interpolation	cns-5	3		0.0502		135.315	126.792	-8.52286			0.00679281	0.00636496	-0.000427848			97.3695	91.2366
2016	GRH Temp (Cat)	Side	2016_05_27	2016_06_04	2016_06_21	C NoS (Hatch_NoS)	17	16	100	No	Artemia (?)	Landing River	Nelson	No	Unpublished	No	Worked with Dave	Linear interpolation	cns-6	6		0.0538		101.414	93.104	-8.3097			0.00545606	0.005009	-0.000447062			73.5331	67.5079
2016	GRH Temp (Cat)	Side	2016_05_27	2016_06_04	2016_06_21	B NoS (Stock_NoS)	17	16	100	No	Artemia (?)	Landing River	Nelson	No	Unpublished	No	Worked with Dave	Linear interpolation	bns-7	8		0.0267		160.296	183.028	22.732			0.0042799	0.00488685	0.000606944			107.607	122.867
2016	GRH Temp (Cat)	Side	2016_05_27	2016_06_04	2016_06_21	B NoS (Stock_NoS)	17	16	100	No	Artemia (?)	Landing River	Nelson	No	Unpublished	No	Worked with Dave	Linear interpolation	bns-8	1		0.0583		90.9177	115.676	24.7583			0.0053005	0.00674391	0.00144341			66.5077	84.6188
2016	GRH Temp (Cat)	Side	2016_05_27	2016_06_04	2016_06_21	C NoS (Hatch_NoS)	18	16	100	No	Artemia (?)	Landing River	Nelson	No	Unpublished	No	Worked with Dave	Linear interpolation	cns-8	4		0.0462		160.489	141.352	-19.1371			0.0074146	0.00653046	-0.000884136			114.434	100.789
2016	GRH Temp (Cat)	Side	2016_05_27	2016_06_04	2016_06_21	C NoS (Hatch_NoS)	18	16	100	No	Artemia (?)	Landing River	Nelson	No	Unpublished	No	Worked with Dave	Linear interpolation	cns-7	8		0.0562		153.48	138.28	-15.2			0.00862558	0.00777134	-0.00085424			111.821	100.747
2016	GRH Temp (Cat)	Side	2016_05_27	2016_06_04	2016_06_22	Hatchery	20	16	100	No	Artemia (?)	Landing River	Nelson	No	Unpublished	No	Worked with Dave	Linear interpolation	10b-3	1		0.0318		57.4312	84.764	27.3328			0.00182631	0.0026955	0.000869183			39.302	58.0067
2016	GRH Temp (Cat)	Side	2016_05_27	2016_06_04	2016_06_22	Hatchery	20	16	100	No	Artemia (?)	Landing River	Nelson	No	Unpublished	No	Worked with Dave	Linear interpolation	10a-1	2		0.0305		190.396	188.528	-1.868			0.00580708	0.0057501	-5.6974e-05			129.697	128.425
2016	GRH Temp (Cat)	Side	2016_05_27	2016_06_04	2016_06_22	Hatchery	20	16	100	No	Artemia (?)	Landing River	Nelson	No	Unpublished	No	Worked with Dave	Linear interpolation	10b-4	3		0.0575		129.2	147.34	18.14			0.007429	0.00847205	0.00104305			94.3683	107.618
2016	GRH Temp (Cat)	Side	2016_05_27	2016_06_04	2016_06_22	Hatchery	20	16	100	No	Artemia (?)	Landing River	Nelson	No	Unpublished	No	Worked with Dave	Linear interpolation	10a-3	4		0.0332		164.02	174.552	10.532			0.00544546	0.00579513	0.000349662			112.777	120.019
2016	GRH Temp (Cat)	Side	2016_05_27	2016_06_04	2016_06_22	Hatchery	20	16	100	No	Artemia (?)	Landing River	Nelson	No	Unpublished	No	Worked with Dave	Linear interpolation	10b-1	5		0.0426		118.024	106.488	-11.536			0.00502782	0.00453639	-0.000491434			83.4076	75.2551
2016	GRH Temp (Cat)	Side	2016_05_27	2016_06_04	2016_06_22	Hatchery	20	16	100	No	Artemia (?)	Landing River	Nelson	No	Unpublished	No	Worked with Dave	Linear interpolation	10a-4	6		0.0346		131.989	153.28	21.2914			0.00456681	0.00530349	0.000736682			91.1664	105.873
2016	GRH Temp (Cat)	Side	2016_05_27	2016_06_04	2016_06_22	Hatchery	20	16	100	No	Artemia (?)	Landing River	Nelson	No	Unpublished	No	Worked with Dave	Linear interpolation	10a-2	7		0.0259		243.223	234.908	-8.3154			0.00629949	0.00608412	-0.000215369			162.73	157.167
2016	GRH Temp (Cat)	Side	2016_05_27	2016_06_04	2016_06_22	Hatchery	20	16	100	No	Artemia (?)	Landing River	Nelson	No	Unpublished	No	Worked with Dave	Linear interpolation	10b-2	8		0.0473		141.35	136.296	-5.0543			0.00668587	0.0064468	-0.000239068			101.049	97.4356
2016	GRH Temp (Cat)	Side	2016_05_27	2016_06_04	2016_06_22	Hatchery	21	16	100	No	Artemia (?)	Landing River	Nelson	No	Unpublished	No	Worked with Dave	Linear interpolation	10a-6	1		0.0353		149.193	160.36	11.1667			0.00526652	0.00566071	0.000394183			103.277	111.007
2016	GRH Temp (Cat)	Side	2016_05_27	2016_06_04	2016_06_22	Hatchery	21	16	100	No	Artemia (?)	Landing River	Nelson	No	Unpublished	No	Worked with Dave	Linear interpolation	10b-8	2		0.0434		107.423	121.132	13.7093			0.00466214	0.00525713	0.000594985			76.0711	85.7794
2016	GRH Temp (Cat)	Side	2016_05_27	2016_06_04	2016_06_22	Hatchery	21	16	100	No	Artemia (?)	Landing River	Nelson	No	Unpublished	No	Worked with Dave	Linear interpolation	10b-6	3		0.0314		196.196	202.244	6.048			0.00616055	0.00635046	0.000189907			134.076	138.21
2016	GRH Temp (Cat)	Side	2016_05_27	2016_06_04	2016_06_22	Hatchery	21	16	100	No	Artemia (?)	Landing River	Nelson	No	Unpublished	No	Worked with Dave	Linear interpolation	10a-7	4		0.044		73.6766	70.464	-3.21257			0.00324177	0.00310042	-0.000141353			52.2528	49.9743
2016	GRH Temp (Cat)	Side	2016_05_27	2016_06_04	2016_06_22	Hatchery	21	16	100	No	Artemia (?)	Landing River	Nelson	No	Unpublished	No	Worked with Dave	Linear interpolation	10b-7	5		0.035		167.151	163.532	-3.61886			0.00585028	0.00572362	-0.00012666			115.6	113.097
2016	GRH Temp (Cat)	Side	2016_05_27	2016_06_04	2016_06_22	Hatchery	21	16	100	No	Artemia (?)	Landing River	Nelson	No	Unpublished	No	Worked with Dave	Linear interpolation	10a-5	6		0.0457		110.165	104.488	-5.67714			0.00503455	0.0047751	-0.000259445			78.4576	74.4144
2016	GRH Temp (Cat)	Side	2016_05_27	2016_06_04	2016_06_22	Hatchery	21	16	100	No	Artemia (?)	Landing River	Nelson	No	Unpublished	No	Worked with Dave	Linear interpolation	10a-5	7		0.0346		196.947	203.436	6.48857			0.00681438	0.00703889	0.000224505			136.034	140.516
2016	GRH Temp (Cat)	Side	2016_05_27	2016_06_04	2016_06_22	Hatchery	21	16	100	No	Artemia (?)	Landing River	Nelson	No	Unpublished	No	Worked with Dave	Linear interpolation	10a-8	8		0.034		135.665	136.856	1.19133			0.0046126	0.0046531	4.05052e-05			93.5254	94.3467
2017	Incubation	Side	2017_05_23	2017_06_01	2017_06_20	Sixteen_Jar_Dead	19	16	100	No	Artemia	Pointe du Bois	Winnipeg	No	JAI (2020)	No	No	Linear interpolation	B4	2		0.0529	131.663	323.472	274.697	-48.775	143.033	0.006965	0.0171117	0.0145315	-0.0025802	0.00756647	95.2896	234.108	198.808
2017	Incubation	Side	2017_05_23	2017_06_01	2017_06_20	Sixteen_Jar_Dead	19	16	100	No	Artemia	Pointe du Bois	Winnipeg	No	JAI (2020)	No	No	Linear interpolation	B3	3		0.0545	326.162	393.675	316.545	-77.1308	-9.6176	0.0177758	0.0214553	0.0172517	-0.00420363	-0.000524159	236.83	285.853	229.847
2017	Incubation	Side	2017_05_23	2017_06_01	2017_06_20	Sixteen_Jar_Dead	19	16	100	No	Artemia	Pointe du Bois	Winnipeg	No	JAI (2020)	No	No	Linear interpolation	B2	5		0.0566	111.618	220.636	415.462	194.826	303.844	0.00631758	0.012488	0.0235152	0.0110272	0.0171976	81.3849	160.874	302.929
2017	Incubation	Side	2017_05_23	2017_06_01	2017_06_20	Sixteen_Jar_Dead	19	16	100	No	Artemia	Pointe du Bois	Winnipeg	No	JAI (2020)	No	No	Linear interpolation	B2	7		0.0651	136.272	208.685	302.603	93.9178	166.331	0.00887131	0.0135854	0.0196995	0.00611405	0.0108281	100.902	154.52	224.062
2017	Incubation	Side	2017_05_23	2017_06_01	2017_06_21	Sixteen_Jar_Dead	20	16	100	No	Artemia	Pointe du Bois	Winnipeg	No	JAI (2020)	No	No	Linear interpolation	B4	2		0.0678	106.44	292.245	463.579	171.334	357.138	0.00721665	0.0198142	0.0314306	0.0116164	0.024214	79.1664	217.361	344.793
2017	Incubation	Side	2017_05_23	2017_06_01	2017_06_21	Sixteen_Jar_Dead	20	16	100	No	Artemia	Pointe du Bois	Winnipeg	No	JAI (2020)	No	No	Linear interpolation	B3	3		0.0642	117.009	234.059	445.471	211.412	328.462	0.00751198	0.0150266	0.0285992	0.0135726	0.0210872	86.5065	173.043	329.343
2017	Incubation	Side	2017_05_23	2017_06_01	2017_06_21	Sixteen_Jar_Dead	20	16	100	No	Artemia	Pointe du Bois	Winnipeg	No	JAI (2020)	No	No	Linear interpolation	B3	6		0.0741	159.298	293.05	414.336	121.286	255.038	0.011804	0.021715	0.0307023	0.00898729	0.0188983	119.644	220.101	311.195
2017	Incubation	Side	2017_05_23	2017_06_01	2017_06_21	Sixteen_Jar_Dead	20	16	100	No	Artemia	Pointe du Bois	Winnipeg	No	JAI (2020)	No	No	Linear interpolation	B2	8		0.0458	141.937	217.886	550.072	332.187	408.136	0.00650071	0.00997916	0.0251933	0.0152142	0.0186926	101.109	155.211	391.846
2017	Incubation	Side	2017_05_23	2017_06_01	2017_10_3	Sixteen_Jar_Dead	124	16	100	No	Bloodworm	Pointe du Bois	Winnipeg	No	JAI (2020)	No	No	Linear interpolation	MT4F1	4		2.1034	97.0915	122.463	268.729	146.266	171.637	0.204222	0.257589	0.565244	0.307655	0.361022	105.367	132.901	291.632
2017	Incubation	Side	2017_05_23	2017_06_01	2017_10_3	Sixteen_Jar_Dead	124	16	100	No	Bloodworm	Pointe du Bois	Winnipeg	No	JAI (2020)	No	No	Linear interpolation	MT4F2	7		2.9755	105.149	121.978	265.08	143.103	159.931	0.312872	0.362945	0.788746	0.425802	0.475874	118.549	137.522	298.861
2017	Incubation	Side	2017_05_23	2017_06_01	2017_10_4	Sixteen_Jar_Dead	125	16	100	No	Bloodworm	Pointe du Bois	Winnipeg	No	JAI (2020)	No	No	Linear interpolation	MT3F3	2		1.9887	100.607	145.581	253.36	107.779	152.753	0.200078	0.289517	0.503858	0.214341	0.30378	108.511	157.017	273.263
2017	Incubation	Side	2017_05_23	2017_06_01	2017_10_4	Sixteen_Jar_Dead	125	16	100	No	Bloodworm	Pointe du Bois	Winnipeg	No	JAI (2020)	No	No	Linear interpolation	MT4F4	8		1.1297	203.025	257.64	237.599	-20.0411	34.5744	0.229357	0.291056	0.268416	-0.0226404	0.0390587	205.767	261.12	240.808
2017	Incubation	Side	2017_05_23	2017_06_01	2017_10_5	Sixteen_Jar_Dead	126	16	100	No	Bloodworm	Pointe du Bois	Winnipeg	No	JAI (2020)	No	No	Linear interpolation	MT4F5	2		2.2923	118.586	153.685	243.553	89.8684	124.967	0.271835	0.352291	0.558296	0.206005	0.286461	129.916	168.368	266.823
2017	Incubation	Side	2017_05_23	2017_06_01	2017_10_5	Sixteen_Jar_Dead	126	16	100	No	Bloodworm	Pointe du Bois	Winnipeg	No	JAI (2020)	No	No	Linear interpolation	MT4F6	8		2.8902	87.2162	112.83	256.143	143.313	168.927	0.252072	0.326102	0.740304	0.414203	0.488232	98.0165	126.802	287.862
2017	Incubation	Side	2017_05_23	2017_06_01	2017_10_6	Sixteen_Jar_Dead	127	16	100	No	Bloodworm	Pointe du Bois	Winnipeg	No	JAI (2020)	No	No	Linear interpolation	MT4F7	2		2.3637	80.2489	123.099	211.758	88.659	131.509	0.189684	0.290969	0.500532	0.209563	0.310848	88.2134	135.316	232.774
2017	Incubation	Side	2017_05_23	2017_06_01	2017_10_6	Sixteen_Jar_Dead	127	16	100	No	Bloodworm	Pointe du Bois	Winnipeg	No	JAI (2020)	No	No	Linear interpolation	MT4F8	7		1.7947	112.443	178.918	244.656	65.7383	132.213	0.201801	0.321104	0.439084	0.117981	0.237283	119.914	190.806	260.913
2018	Cold conditioning	PhD	2018_06_04	2018_06_14	2018_11_01	Sixteen	140	16	100	No	Bloodworm	Landing River	Nelson	No	JTB (2022)	No	No	Linear interpolation	16_2b	2		11.09	105.521	128.725	190.209	61.4841	84.6888	1.17022	1.42756	2.10942	0.681859	0.939199	137.493	167.728	247.842
2018	Cold conditioning	PhD	2018_06_04	2018_06_14	2018_11_01	Sixteen	140	16	100	No	Bloodworm	Landing River	Nelson	No	JTB (2022)	No	No	Linear interpolation	16_2c	3		8.79	112.424	140.034	254.594	114.56	142.17	0.988209	1.2309	2.23788	1.00698	1.24967	142.79	177.857	323.36
2018	Cold conditioning	PhD	2018_06_04	2018_06_14	2018_11_01	Sixteen	140	16	100	No	Bloodworm	Landing River	Nelson	No	JTB (2022)	No	No	Linear interpolation	16_2e	5		8.35	123.878	153.72	221.766	68.0453	97.8875	1.03438	1.28356	1.85174	0.568178	0.817361	156.452	194.141	280.078
2018	Cold conditioning	PhD	2018_06_04	2018_06_14	2018_11_01	Sixteen	140	16	100	No	Bloodworm	Landing River	Nelson	No	JTB (2022)	No	No	Linear interpolation	16_2f	6		7.49	172.813	199.07	343.125	144.055	170.312	1.29437	1.49103	2.57001	1.07897	1.27563	215.66	248.427	428.199
2018	Cold conditioning	PhD	2018_06_04	2018_06_14	2018_11_02	Sixteen	141	16	100	No	Bloodworm	Landing River	Nelson	No	JTB (2022)	No	No	Linear interpolation	16_3a	1		7.7	100.114	126.526	232.267	105.741	132.153	0.770876	0.974251	1.78846	0.814205	1.01758	125.316	158.378	290.738
2018	Cold conditioning	PhD	2018_06_04	2018_06_14	2018_11_02	Sixteen	141	16	100	No	Bloodworm	Landing River	Nelson	No	JTB (2022)	No	No	Linear interpolation	16_3d	4		7.72	152.031	163.473	230.672	67.1992	78.6407	1.17368	1.26201	1.78079	0.518778	0.607106	190.358	204.684	288.824
2018	Cold conditioning	PhD	2018_06_04	2018_06_14	2018_11_02	Sixteen	141	16	100	No	Bloodworm	Landing River	Nelson	No	JTB (2022)	No	No	Linear interpolation	16_3g	7		6.43	118.642	136.597	241.314	104.718	122.672	0.762871	0.878316	1.55165	0.673335	0.78878	145.594	167.627	296.133
2018	Cold conditioning	PhD	2018_06_04	2018_06_14	2018_11_02	Sixteen	141	16	100	No	Bloodworm	Landing River	Nelson	No	JTB (2022)	No	No	Linear interpolation	16_3h	8		7.37	140.165	170.216	277.463	107.247	137.298	1.03302	1.25449	2.0449	0.79041	1.01188	174.607	212.042	345.642
2018	DHA Selco	Side	2018_05_25	2018_06_01	2018_07_13	Non-enriched (NE)	42	16	100	No	Artemia	Pointe du Bois	Winnipeg	No	Unpublished	Yes	No	Linear interpolation	N3	1		0.1672	164.086	193.333	264.015	70.6817	99.929	0.0274352	0.0323253	0.0441433	0.011818	0.0167081	134.781	158.805	216.863
2018	DHA Selco	Side	2018_05_25	2018_06_01	2018_07_13	Non-enriched (NE)	42	16	100	No	Artemia	Pointe du Bois	Winnipeg	No	Unpublished	Yes	No	Linear interpolation	N2	4		0.1582	212.225	257.631	307.745	50.1134	95.5202	0.0335739	0.0407573	0.0486852	0.00792794	0.0151113	173.264	210.335	251.248
2018	DHA Selco	Side	2018_05_25	2018_06_01	2018_07_13	Non-enriched (NE)	42	16	100	No	Artemia	Pointe du Bois	Winnipeg	No	Unpublished	Yes	No	Linear interpolation	N1	6		0.1227	178.07	228.243	178.264	-49.9796	0.1933	0.0218492	0.0280054	0.0218729	-0.0061325	2.37179e-05	141.372	181.205	141.526
2018	DHA Selco	Side	2018_05_25	2018_06_01	2018_07_13	Non-enriched (NE)	42	16	100	No	Artemia	Pointe du Bois	Winnipeg	No	Unpublished	Yes	No	Linear interpolation	N4	8		0.1224	126.58	149.113	236.391	87.2776	109.811	0.0154934	0.0182514	0.0289342	0.0106828	0.0134409	100.466	118.351	187.623
2018	DHA Selco	Side	2018_05_25	2018_06_01	2018_07_14	Non-enriched (NE)	43	16	100	No	Artemia	Pointe du Bois	Winnipeg	No	Unpublished	Yes	No	Linear interpolation	N8	1		0.1371	216.568	247.815	320.382	72.5671	103.814	0.0296915	0.0339754	0.0439244	0.00994895	0.0142329	174.048	199.16	257.479
2018	DHA Selco	Side	2018_05_25	2018_06_01	2018_07_14	Non-enriched (NE)	43	16	100	No	Artemia	Pointe du Bois	Winnipeg	No	Unpublished	Yes	No	Linear interpolation	N6	4		0.1123	74.0465	212.224	509.442	297.218	435.396	0.00831542	0.0238327	0.0572104	0.0333776	0.0488949	58.2165	166.854	400.532
2018	DHA Selco	Side	2018_05_25	2018_06_01	2018_07_14	Non-enriched (NE)	43	16	100	No	Artemia	Pointe du Bois	Winnipeg	No	Unpublished	Yes	No	Linear interpolation	N5	7		0.1382	136.467	172.419	198.32	25.9006	61.8532	0.0188597	0.0238283	0.0274078	0.00357946	0.00854811	109.77	138.689	159.523
2018	DHA Selco	Side	2018_05_25	2018_06_01	2018_07_14	Non-enriched (NE)	43	16	100	No	Artemia	Pointe du Bois	Winnipeg	No	Unpublished	Yes	No	Linear interpolation	N7	8		0.1127	147.262	189.209	226.582	37.3738	79.3201	0.0165965	0.0213238	0.0255358	0.00421203	0.00893938	115.825	148.817	178.212
2018	GRH Temp	PhD	NA	2018_06_11	2018_09_10	Sixteen	91	16	100	No	Bloodworm	Landing River	Nelson	No	Aquaculture (2022)	No	No	Linear interpolation	Sixteen_1	1		3.17	157.483	183.482	336.635	153.153	179.152	0.49922	0.581636	1.06713	0.485496	0.567912	178.792	208.309	382.187
2018	GRH Temp	PhD	NA	2018_06_11	2018_09_10	Sixteen	91	16	100	No	Bloodworm	Landing River	Nelson	No	Aquaculture (2022)	No	No	Linear interpolation	Sixteen_2	2		3.48	37.1671	107.973	147.627	39.6538	110.46	0.129342	0.375747	0.513742	0.137995	0.3844	42.6317	123.848	169.332
2018	GRH Temp	PhD	NA	2018_06_11	2018_09_10	Sixteen	91	16	100	No	Bloodworm	Landing River	Nelson	No	Aquaculture (2022)	No	No	Linear interpolation	Sixteen_3	3		3.34	150.76	180.61	275.748	95.1376	124.988	0.503538	0.603238	0.920998	0.31776	0.417459	172.147	206.231	314.865
2018	GRH Temp	PhD	NA	2018_06_11	2018_09_10	Sixteen	91	16	100	No	Bloodworm	Landing River	Nelson	No	Aquaculture (2022)	No	No	Linear interpolation	Sixteen_4	4		2.8	103.348	138.729	359.304	220.575	255.956	0.289375	0.388442	1.00605	0.61761	0.716677	115.742	155.366	402.392
2018	GRH Temp	PhD	NA	2018_06_11	2018_09_10	Sixteen	91	16	100	No	Bloodworm	Landing River	Nelson	No	Aquaculture (2022)	No	No	Linear interpolation	Sixteen_5	5		2.76	81.113	104.725	255.917	151.192	174.804	0.223872	0.289042	0.706332	0.41729	0.48246	90.6965	117.099	286.154
2018	GRH Temp	PhD	NA	2018_06_11	2018_09_10	Sixteen	91	16	100	No	Bloodworm	Landing River	Nelson	No	Aquaculture (2022)	No	No	Linear interpolation	Sixteen_6	6		2.98	131.157	152.839	310.242	157.402	179.084	0.390848	0.455461	0.92452	0.469059	0.533672	147.896	172.345	349.836
2018	GRH Temp	PhD	NA	2018_06_11	2018_09_10	Sixteen	91	16	100	No	Bloodworm	Landing River	Nelson	No	Aquaculture (2022)	No	No	Linear interpolation	Sixteen_7	7		3.45	143.954	171.044	293.777	122.733	149.824	0.49664	0.590102	1.01353	0.42343	0.516892	164.962	196.006	336.65
2018	GRH Temp	PhD	NA	2018_06_11	2018_09_10	Sixteen	91	16	100	No	Bloodworm	Landing River	Nelson	No	Aquaculture (2022)	No	No	Linear interpolation	Sixteen_8	8		2.31	95.9252	125.897	308.918	183.021	212.993	0.221587	0.290822	0.713601	0.422779	0.492014	105.179	138.042	338.72
2019	Will CTmax	Side	2019_05_29	2019_06_07	2019_07_30	PDB 16	53	16	100	No	Artemia	Pointe du Bois	Winnipeg	No	Cons Phys (2020)	No	No	Linear interpolation	PDB16_1		60	0.6316		327.096	361.808	34.7127			0.206594	0.228518	0.0219245			310.973	343.975
2019	Will CTmax	Side	2019_05_29	2019_06_07	2019_07_30	PDB 16	53	16	100	No	Artemia	Pointe du Bois	Winnipeg	No	Cons Phys (2020)	No	No	Linear interpolation	PDB16_2		58	0.4911		273.879	327.503	53.6242			0.134502	0.160837	0.0263348			253.272	302.861
2019	Will CTmax	Side	2019_05_29	2019_06_07	2019_07_30	PDB 16	53	16	100	No	Artemia	Pointe du Bois	Winnipeg	No	Cons Phys (2020)	No	No	Linear interpolation	PDB16_3		55	0.5808		318.352	231.389	-86.9626			0.184899	0.134391	-0.0505079			299.882	217.965
2019	Will CTmax	Side	2019_05_29	2019_06_07	2019_07_30	PDB 16	53	16	100	No	Artemia	Pointe du Bois	Winnipeg	No	Cons Phys (2020)	No	No	Linear interpolation	PDB16_4		55	0.4829		353.703	362.374	8.6716			0.170803	0.174991	0.00418752			326.485	334.489
2019	Will CTmax	Side	2019_05_29	2019_06_07	2019_07_31	PDB 16	54	16	100	No	Artemia	Pointe du Bois	Winnipeg	No	Cons Phys (2020)	No	No	Linear interpolation	PDB16_5		56	0.4763		407.747	373.661	-34.0861			0.19421	0.177975	-0.0162352			375.801	344.386
2019	Will CTmax	Side	2019_05_29	2019_06_07	2019_07_31	PDB 16	54	16	100	No	Artemia	Pointe du Bois	Winnipeg	No	Cons Phys (2020)	No	No	Linear interpolation	PDB16_6		52	0.6102		224.106	228.053	3.9466			0.136749	0.139158	0.00240822			212.254	215.992
2019	Will CTmax	Side	2019_05_29	2019_06_07	2019_07_31	PDB 16	54	16	100	No	Artemia	Pointe du Bois	Winnipeg	No	Cons Phys (2020)	No	No	Linear interpolation	PDB16_7		58	0.5172		325.005	332.697	7.6922			0.168092	0.172071	0.00397841			302.268	309.422
2019	Will CTmax	Side	2019_05_29	2019_06_07	2019_07_31	PDB 16	54	16	100	No	Artemia	Pointe du Bois	Winnipeg	No	Cons Phys (2020)	No	No	Linear interpolation	PDB16_8		52	0.3775		370.793	402.315	31.5225			0.139974	0.151874	0.0118997			333.113	361.433
2019	Will CTmax	Side	2019_06_05	2019_06_14	2019_08_08	NR 16	57	16	100	No	Artemia	Burntwood River	Nelson	No	Cons Phys (2020)	Yes	No	Linear interpolation	NR16_1		56	0.55		266.006	292.126	26.1199			0.146304	0.160669	0.0143659			249.076	273.534
2019	Will CTmax	Side	2019_06_05	2019_06_14	2019_08_08	NR 16	57	16	100	No	Artemia	Burntwood River	Nelson	No	Cons Phys (2020)	Yes	No	Linear interpolation	NR16_2		66	0.94		295.874	321.943	26.0691			0.278121	0.302626	0.024505			293.867	319.759
2019	Will CTmax	Side	2019_06_05	2019_06_14	2019_08_08	NR 16	57	16	100	No	Artemia	Burntwood River	Nelson	No	Cons Phys (2020)	Yes	No	Linear interpolation	NR16_3		60	0.73		247.011	249.058	2.0469			0.180318	0.181812	0.00149424			238.606	240.583
2019	Will CTmax	Side	2019_06_05	2019_06_14	2019_08_08	NR 16	57	16	100	No	Artemia	Burntwood River	Nelson	No	Cons Phys (2020)	Yes	No	Linear interpolation	NR16_4		60	0.65		252.883	302.691	49.8075			0.164374	0.196749	0.0323749			241.18	288.682
2019	Will CTmax	Side	2019_06_05	2019_06_14	2019_08_09	NR 16	58	16	100	No	Artemia	Burntwood River	Nelson	No	Cons Phys (2020)	Yes	No	Linear interpolation	NR16_5		66	0.87		240.583	224.892	-15.6914			0.209307	0.195656	-0.0136515			236.926	221.473
2019	Will CTmax	Side	2019_06_05	2019_06_14	2019_08_09	NR 16	58	16	100	No	Artemia	Burntwood River	Nelson	No	Cons Phys (2020)	Yes	No	Linear interpolation	NR16_6		52	0.48		232.516	283.841	51.3251			0.111607	0.136244	0.024636			214.481	261.825
2019	Will CTmax	Side	2019_06_05	2019_06_14	2019_08_09	NR 16	58	16	100	No	Artemia	Burntwood River	Nelson	No	Cons Phys (2020)	Yes	No	Linear interpolation	NR16_7		62	0.73		268.481	238.873	-29.6079			0.195991	0.174377	-0.0216138			259.346	230.745
2019	Will CTmax	Side	2019_06_05	2019_06_14	2019_08_09	NR 16	58	16	100	No	Artemia	Burntwood River	Nelson	No	Cons Phys (2020)	Yes	No	Linear interpolation	NR16_8		55	0.66		228.53	276.072	47.5416			0.15083	0.182207	0.0313775			218.32	263.737
2019	Enriched Diet	PhD	2019_05_29	2019_06_11	2019_07_23	Control (fresh artemia)	42	16	100	No	Artemia	Pointe du Bois	Winnipeg	No	Aquaculture (2022)	No	No	Linear interpolation	F1_1	2		0.2438	170.956	170.956	198.525	27.5688	27.5688	0.0416791	0.0416791	0.0484004	0.00672127	0.00672127	146.372	146.372	169.977
2019	Enriched Diet	PhD	2019_05_29	2019_06_11	2019_07_23	Control (fresh artemia)	42	16	100	No	Artemia	Pointe du Bois	Winnipeg	No	Aquaculture (2022)	No	No	Linear interpolation	F3_3	3		0.2524	191.803	191.803	259.744	67.9412	67.9412	0.048411	0.048411	0.0655593	0.0171484	0.0171484	164.848	164.848	223.242
2019	Enriched Diet	PhD	2019_05_29	2019_06_11	2019_07_23	Control (fresh artemia)	42	16	100	No	Artemia	Pointe du Bois	Winnipeg	No	Aquaculture (2022)	No	No	Linear interpolation	F2_2	4		0.2221	208.013	208.013				0.0461997	0.0461997				176.283	176.283
2019	Enriched Diet	PhD	2019_05_29	2019_06_11	2019_07_24	Control (fresh artemia)	43	16	100	No	Artemia	Pointe du Bois	Winnipeg	No	Aquaculture (2022)	No	No	Linear interpolation	F1_1	2		0.1548	181.953	181.953	262.363	80.4102	80.4102	0.0281663	0.0281663	0.0406138	0.0124475	0.0124475	148.195	148.195	213.687
2019	Enriched Diet	PhD	2019_05_29	2019_06_11	2019_07_24	Control (fresh artemia)	43	16	100	No	Artemia	Pointe du Bois	Winnipeg	No	Aquaculture (2022)	No	No	Linear interpolation	F3_3	3		0.1309	187.596	187.596	338.457	150.862	150.862	0.0245563	0.0245563	0.044304	0.0197478	0.0197478	149.998	149.998	270.624
2019	Enriched Diet	PhD	2019_05_29	2019_06_11	2019_07_24	Control (fresh artemia)	43	16	100	No	Artemia	Pointe du Bois	Winnipeg	No	Aquaculture (2022)	No	No	Linear interpolation	F2_2	4		0.1625	222.018	222.018	290.231	68.2138	68.2138	0.0360779	0.0360779	0.0471626	0.0110847	0.0110847	181.795	181.795	237.65
2019	Enriched Diet	PhD	2019_05_29	2019_06_11	2019_07_25	Control (fresh artemia)	44	16	100	No	Artemia	Pointe du Bois	Winnipeg	No	Aquaculture (2022)	No	No	Linear interpolation	F1_1	2		0.166	208.472	208.472	211.241	2.7691	2.7691	0.0346064	0.0346064	0.035066	0.000459671	0.000459671	171.104	171.104	173.377
2019	Enriched Diet	PhD	2019_05_29	2019_06_11	2019_07_25	Control (fresh artemia)	44	16	100	No	Artemia	Pointe du Bois	Winnipeg	No	Aquaculture (2022)	No	No	Linear interpolation	F3_3	3		0.2845	175.594	175.594	229.294	53.7005	53.7005	0.0499564	0.0499564	0.0652342	0.0152778	0.0152778	152.918	152.918	199.683
2019	Enriched Diet	PhD	2019_05_29	2019_06_11	2019_07_25	Control (fresh artemia)	44	16	100	No	Artemia	Pointe du Bois	Winnipeg	No	Aquaculture (2022)	No	No	Linear interpolation	F2_2	4		0.1507	273.197	273.197				0.0411708	0.0411708				221.855	221.855
2019	Enriched Diet	PhD	2019_05_29	2019_06_11	2019_07_26	Control (fresh artemia)	45	16	100	No	Artemia	Pointe du Bois	Winnipeg	No	Aquaculture (2022)	No	No	Linear interpolation	F2_2	4		0.2387	257.929	257.929	251.941	-5.988	-5.988	0.0615676	0.0615676	0.0601382	-0.00142934	-0.00142934	220.325	220.325	215.21
2019	Enriched Diet	PhD	2019_05_29	2019_06_11	2019_10_7	Control (fresh artemia)	118	16	100	No	Bloodworm	Pointe du Bois	Winnipeg	No	Aquaculture (2022)	No	No	Linear interpolation	F2_2	5		1.6249	129.414	155.488	283.645	128.157	154.231	0.210284	0.252652	0.460894	0.208242	0.25061	136.512	164.016	299.203
2019	Enriched Diet	PhD	2019_05_29	2019_06_11	2019_10_7	Control (fresh artemia)	118	16	100	No	Bloodworm	Pointe du Bois	Winnipeg	No	Aquaculture (2022)	No	No	Linear interpolation	F1_1	7		1.4293	190.663	228.641	306.716	78.0759	116.054	0.272514	0.326796	0.43839	0.111594	0.165875	198.303	237.803	319.007
2019	Enriched Diet	PhD	2019_05_29	2019_06_11	2019_10_8	Control (fresh artemia)	119	16	100	No	Bloodworm	Pointe du Bois	Winnipeg	No	Aquaculture (2022)	No	No	Linear interpolation	F2_2	3		1.9704	173.141	194.155	238.697	44.5424	65.5568	0.341156	0.382563	0.470329	0.0877663	0.129173	186.552	209.194	257.187
2019	Enriched Diet	PhD	2019_05_29	2019_06_11	2019_10_8	Control (fresh artemia)	119	16	100	No	Bloodworm	Pointe du Bois	Winnipeg	No	Aquaculture (2022)	No	No	Linear interpolation	F3_3	6		0.9245	249.469	321.074	410.735	89.6613	161.266	0.230634	0.296833	0.379725	0.0828919	0.14909	247.324	318.313	407.204
2019	Enriched Diet	PhD	2019_05_29	2019_06_11	2019_10_9	Control (fresh artemia)	120	16	100	No	Bloodworm	Pointe du Bois	Winnipeg	No	Aquaculture (2022)	No	No	Linear interpolation	F1_1	3		2.1322	180.352	220.333	306.04	85.7063	125.688	0.384546	0.469795	0.652538	0.182743	0.267991	196.016	239.47	332.62
2019	Enriched Diet	PhD	2019_05_29	2019_06_11	2019_10_9	Control (fresh artemia)	120	16	100	No	Bloodworm	Pointe du Bois	Winnipeg	No	Aquaculture (2022)	No	No	Linear interpolation	F3_3	8		1.3709	170.9	195.137	319.2	124.063	148.3	0.234287	0.267513	0.437591	0.170078	0.203304	176.935	202.027	330.471
2019	Enriched Diet	PhD	2019_05_29	2019_06_11	2019_10_10	Control (fresh artemia)	121	16	100	No	Bloodworm	Pointe du Bois	Winnipeg	No	Aquaculture (2022)	No	No	Linear interpolation	F3_3	1		1.2491	168.346	236.352	398.803	162.451	230.457	0.210281	0.295227	0.498144	0.202918	0.287864	172.516	242.206	408.68
2019	Enriched Diet	PhD	2019_05_29	2019_06_11	2019_10_10	Control (fresh artemia)	121	16	100	No	Bloodworm	Pointe du Bois	Winnipeg	No	Aquaculture (2022)	No	No	Linear interpolation	F1_1	5		1.4152	221.288	271.302	254.987	-16.3145	33.6997	0.313166	0.383946	0.360858	-0.0230883	0.0476918	229.904	281.866	264.916
2019	MO2 development	PhD	2019_05_29	2019_06_11	2019_06_17	MO2 development	6	16	100	No	Yolk	Pointe du Bois	Winnipeg	No	PBZ (2022)	No	No	Linear interpolation			17	0.0287		248.183	362.36	114.178			0.00712284	0.0103997	0.00327689			167.934	245.193
2019	MO2 development	PhD	2019_05_29	2019_06_11	2019_06_17	MO2 development	6	16	100	No	Yolk	Pointe du Bois	Winnipeg	No	PBZ (2022)	No	No	Linear interpolation			16	0.0247		277.11	358.28	81.17			0.00684462	0.00884952	0.0020049			184.437	238.462
2019	MO2 development	PhD	2019_05_29	2019_06_11	2019_06_17	MO2 development	6	16	100	No	Yolk	Pointe du Bois	Winnipeg	No	PBZ (2022)	No	No	Linear interpolation			17	0.0249		271.418	338.74	67.3225			0.0067583	0.00843463	0.00167633			180.809	225.657
2019	MO2 development	PhD	2019_05_29	2019_06_11	2019_06_17	MO2 development	6	16	100	No	Yolk	Pointe du Bois	Winnipeg	No	PBZ (2022)	No	No	Linear interpolation			16	0.0251		253.692	488.27	234.577			0.00636768	0.0122556	0.0058879			169.15	325.555
2019	MO2 development	PhD	2019_05_29	2019_06_11	2019_06_17	MO2 development	6	16	100	No	Yolk	Pointe du Bois	Winnipeg	No	PBZ (2022)	No	No	Linear interpolation			17	0.0261		166.56	374.18	207.62			0.00434722	0.0097661	0.00541888			111.532	250.56
2019	MO2 development	PhD	2019_05_29	2019_06_11	2019_06_17	MO2 development	6	16	100	No	Yolk	Pointe du Bois	Winnipeg	No	PBZ (2022)	No	No	Linear interpolation			15	0.025		259.24	425.62	166.38			0.006481	0.0106405	0.0041595			172.773	283.658
2019	MO2 development	PhD	2019_05_29	2019_06_11	2019_06_17	MO2 development	6	16	100	No	Yolk	Pointe du Bois	Winnipeg	No	PBZ (2022)	No	No	Linear interpolation			16	0.025		253.405	255.04	1.635			0.00633513	0.006376	4.0875e-05			168.884	169.974
2019	MO2 development	PhD	2019_05_29	2019_06_11	2019_06_25	MO2 development	14	16	100	No	Yolk	Pointe du Bois	Winnipeg	No	PBZ (2022)	No	No	Linear interpolation			22	0.0358		160.352	376.72	216.368			0.00574062	0.0134866	0.00774596			111.174	261.184
2019	MO2 development	PhD	2019_05_29	2019_06_11	2019_06_25	MO2 development	14	16	100	No	Yolk	Pointe du Bois	Winnipeg	No	PBZ (2022)	No	No	Linear interpolation			19	0.0313		286.692	546.44	259.748			0.00897348	0.0171036	0.0081301			195.851	373.295
2019	MO2 development	PhD	2019_05_29	2019_06_11	2019_06_25	MO2 development	14	16	100	No	Yolk	Pointe du Bois	Winnipeg	No	PBZ (2022)	No	No	Linear interpolation			21	0.0326		262.325	370.65	108.325			0.00855179	0.0120832	0.00353139			180.009	254.342
2019	MO2 development	PhD	2019_05_29	2019_06_11	2019_06_25	MO2 development	14	16	100	No	Yolk	Pointe du Bois	Winnipeg	No	PBZ (2022)	No	No	Linear interpolation			23	0.0389		203.715	827.77	624.055			0.00792451	0.0322003	0.0242757			142.534	579.167
2019	MO2 development	PhD	2019_05_29	2019_06_11	2019_06_25	MO2 development	14	16	100	No	Yolk	Pointe du Bois	Winnipeg	No	PBZ (2022)	No	No	Linear interpolation			22	0.0345		110.145	392.56	282.415			0.0038	0.0135433	0.00974332			76.0545	271.06
2019	MO2 development	PhD	2019_05_29	2019_06_11	2019_06_25	MO2 development	14	16	100	No	Yolk	Pointe du Bois	Winnipeg	No	PBZ (2022)	No	No	Linear interpolation			20	0.0317		189.523	349.08	159.557			0.00600786	0.0110658	0.00505797			129.651	238.804
2019	MO2 development	PhD	2019_05_29	2019_06_11	2019_06_25	MO2 development	14	16	100	No	Yolk	Pointe du Bois	Winnipeg	No	PBZ (2022)	No	No	Linear interpolation			21	0.0391		206.59	320.67	114.08			0.00807767	0.0125382	0.00446053			144.627	224.49
2019	MO2 development	PhD	2019_05_29	2019_06_11	2019_07_01	MO2 development	20	16	100	No	Artemia	Pointe du Bois	Winnipeg	No	PBZ (2022)	No	No	Linear interpolation			27	0.0601		145.825	178.15	32.325			0.00876408	0.0107068	0.00194273			107.031	130.756
2019	MO2 development	PhD	2019_05_29	2019_06_11	2019_07_01	MO2 development	20	16	100	No	Artemia	Pointe du Bois	Winnipeg	No	PBZ (2022)	No	No	Linear interpolation			26	0.0492		135.88	257.77	121.89			0.0066853	0.0126823	0.00599699			97.56	185.075
2019	MO2 development	PhD	2019_05_29	2019_06_11	2019_07_01	MO2 development	20	16	100	No	Artemia	Pointe du Bois	Winnipeg	No	PBZ (2022)	No	No	Linear interpolation			28	0.0518		155.485	379.49	224.005			0.00805412	0.0196576	0.0116035			112.27	274.016
2019	MO2 development	PhD	2019_05_29	2019_06_11	2019_07_01	MO2 development	20	16	100	No	Artemia	Pointe du Bois	Winnipeg	No	PBZ (2022)	No	No	Linear interpolation			26	0.0526		114.252	279.71	165.458			0.00600966	0.0147127	0.00870309			82.6366	202.31
2019	MO2 development	PhD	2019_05_29	2019_06_11	2019_07_01	MO2 development	20	16	100	No	Artemia	Pointe du Bois	Winnipeg	No	PBZ (2022)	No	No	Linear interpolation			25	0.0511		136.445	364.46	228.015			0.00697234	0.0186239	0.0116516			98.3748	262.77
2019	MO2 development	PhD	2019_05_29	2019_06_11	2019_07_01	MO2 development	20	16	100	No	Artemia	Pointe du Bois	Winnipeg	No	PBZ (2022)	No	No	Linear interpolation			27	0.0576		124.285	251.19	126.905			0.00715882	0.0144685	0.00730973			90.7957	183.505
2019	MO2 development	PhD	2019_05_29	2019_06_11	2019_07_01	MO2 development	20	16	100	No	Artemia	Pointe du Bois	Winnipeg	No	PBZ (2022)	No	No	Linear interpolation			24	0.0479		106.28	465.98	359.7			0.00509081	0.0223204	0.0172296			76.0831	333.583
2019	MO2 development	PhD	2019_05_29	2019_06_11	2019_07_08	MO2 development	27	16	100	No	Artemia	Pointe du Bois	Winnipeg	No	PBZ (2022)	No	No	Linear interpolation			31	0.0851		43.4786	135.786	92.3071			0.00370003	0.0115554	0.00785534			33.1564	103.549
2019	MO2 development	PhD	2019_05_29	2019_06_11	2019_07_08	MO2 development	27	16	100	No	Artemia	Pointe du Bois	Winnipeg	No	PBZ (2022)	No	No	Linear interpolation			30	0.0829		179.218	417.529	238.311			0.0148572	0.0346131	0.019756			136.277	317.488
2019	MO2 development	PhD	2019_05_29	2019_06_11	2019_07_08	MO2 development	27	16	100	No	Artemia	Pointe du Bois	Winnipeg	No	PBZ (2022)	No	No	Linear interpolation			31	0.0838			456.071					0.0382188					347.208
2019	MO2 development	PhD	2019_05_29	2019_06_11	2019_07_08	MO2 development	27	16	100	No	Artemia	Pointe du Bois	Winnipeg	No	PBZ (2022)	No	No	Linear interpolation			32	0.0963			440.981					0.0424665					340.893
2019	MO2 development	PhD	2019_05_29	2019_06_11	2019_07_08	MO2 development	27	16	100	No	Artemia	Pointe du Bois	Winnipeg	No	PBZ (2022)	No	No	Linear interpolation			32	0.0897		204.408	165.852	-38.5554			0.0183354	0.014877	-0.00345842			156.785	127.212
2019	MO2 development	PhD	2019_05_29	2019_06_11	2019_07_08	MO2 development	27	16	100	No	Artemia	Pointe du Bois	Winnipeg	No	PBZ (2022)	No	No	Linear interpolation			31	0.1008		153.948	70.9571	-82.9911			0.015518	0.00715248	-0.0083655			119.607	55.1286
2019	MO2 development	PhD	2019_05_29	2019_06_11	2019_07_08	MO2 development	27	16	100	No	Artemia	Pointe du Bois	Winnipeg	No	PBZ (2022)	No	No	Linear interpolation			31	0.0774		185.314	321.743	136.429			0.0143433	0.0249029	0.0105596			139.853	242.812
2019	MO2 development	PhD	2019_05_29	2019_06_11	2019_07_15	MO2 development	34	16	100	No	Artemia	Pointe du Bois	Winnipeg	No	PBZ (2022)	No	No	Linear interpolation			32	0.1036		203.681	222.882	19.201			0.0211013	0.0230906	0.00198922			158.723	173.686
2019	MO2 development	PhD	2019_05_29	2019_06_11	2019_07_15	MO2 development	34	16	100	No	Artemia	Pointe du Bois	Winnipeg	No	PBZ (2022)	No	No	Linear interpolation			38	0.1641		205.691	229.959	24.2677			0.033754	0.0377363	0.00398233			168.608	188.501
2019	MO2 development	PhD	2019_05_29	2019_06_11	2019_07_15	MO2 development	34	16	100	No	Artemia	Pointe du Bois	Winnipeg	No	PBZ (2022)	No	No	Linear interpolation			31	0.0947		165.034	340.827	175.793			0.0156287	0.0322763	0.0166476			127.342	262.986
2019	MO2 development	PhD	2019_05_29	2019_06_11	2019_07_15	MO2 development	34	16	100	No	Artemia	Pointe du Bois	Winnipeg	No	PBZ (2022)	No	No	Linear interpolation			36	0.1427		167.283	243.318	76.0354			0.0238713	0.0347215	0.0108503			135.032	196.409
2019	MO2 development	PhD	2019_05_29	2019_06_11	2019_07_15	MO2 development	34	16	100	No	Artemia	Pointe du Bois	Winnipeg	No	PBZ (2022)	No	No	Linear interpolation			40	0.1918		161.156	222.7	61.5444			0.0309096	0.0427139	0.0118042			134.387	185.709
2019	MO2 development	PhD	2019_05_29	2019_06_11	2019_07_15	MO2 development	34	16	100	No	Artemia	Pointe du Bois	Winnipeg	No	PBZ (2022)	No	No	Linear interpolation			34	0.1266		136.851	192.664	55.8125			0.0173253	0.0243912	0.00706586			109.022	153.486
2019	MO2 development	PhD	2019_05_29	2019_06_11	2019_07_15	MO2 development	34	16	100	No	Artemia	Pointe du Bois	Winnipeg	No	PBZ (2022)	No	No	Linear interpolation			36	0.1481		213.525	243.718	30.1935			0.031623	0.0360947	0.00447166			173.065	197.537
2019	MO2 development	PhD	2019_05_29	2019_06_11	2019_07_22	MO2 development	41	16	100	No	Artemia	Pointe du Bois	Winnipeg	No	PBZ (2022)	No	No	Linear interpolation			36	0.1653		218.67	238.924	20.254			0.0361462	0.0394941	0.00334799			179.39	196.006
2019	MO2 development	PhD	2019_05_29	2019_06_11	2019_07_22	MO2 development	41	16	100	No	Artemia	Pointe du Bois	Winnipeg	No	PBZ (2022)	No	No	Linear interpolation			40	0.1726		185.51	209.36	23.85			0.032019	0.0361355	0.00411651			152.912	172.571
2019	MO2 development	PhD	2019_05_29	2019_06_11	2019_07_22	MO2 development	41	16	100	No	Artemia	Pointe du Bois	Winnipeg	No	PBZ (2022)	No	No	Linear interpolation			43	0.2345		139.39	149.896	10.506			0.032687	0.0351506	0.00246366			118.836	127.793
2019	MO2 development	PhD	2019_05_29	2019_06_11	2019_07_22	MO2 development	41	16	100	No	Artemia	Pointe du Bois	Winnipeg	No	PBZ (2022)	No	No	Linear interpolation			42	0.2549		172.96	172.06	-0.9			0.0440875	0.0438581	-0.00022941			148.815	148.041
2019	MO2 development	PhD	2019_05_29	2019_06_11	2019_07_22	MO2 development	41	16	100	No	Artemia	Pointe du Bois	Winnipeg	No	PBZ (2022)	No	No	Linear interpolation			42	0.2093		165.79	369.2	203.41			0.0346998	0.0772736	0.0425737			139.586	310.847
2019	MO2 development	PhD	2019_05_29	2019_06_11	2019_07_22	MO2 development	41	16	100	No	Artemia	Pointe du Bois	Winnipeg	No	PBZ (2022)	No	No	Linear interpolation			44	0.2573		143.01	214.98	71.97			0.0367965	0.0553144	0.0185179			123.173	185.16
2019	MO2 development	PhD	2019_05_29	2019_06_11	2019_07_22	MO2 development	41	16	100	No	Artemia	Pointe du Bois	Winnipeg	No	PBZ (2022)	No	No	Linear interpolation			44	0.2375		156.24	202.076	45.836			0.037107	0.047993	0.010886			133.388	172.519
2019	MO2 development	PhD	2019_05_29	2019_06_11	2019_07_29	MO2 development	48	16	100	No	Artemia	Pointe du Bois	Winnipeg	No	PBZ (2022)	No	No	Linear interpolation			47	0.3015		146.918	267.118	120.2			0.0442957	0.080536	0.0362402			128.765	234.112
2019	MO2 development	PhD	2019_05_29	2019_06_11	2019_07_29	MO2 development	48	16	100	No	Artemia	Pointe du Bois	Winnipeg	No	PBZ (2022)	No	No	Linear interpolation			50	0.3686		232.884	219.253	-13.6315			0.0858412	0.0808166	-0.00502457			208.671	196.457
2019	MO2 development	PhD	2019_05_29	2019_06_11	2019_07_29	MO2 development	48	16	100	No	Artemia	Pointe du Bois	Winnipeg	No	PBZ (2022)	No	No	Linear interpolation			47	0.33		224.596	194.876	-29.7194			0.0741167	0.0643092	-0.00980741			198.81	172.503
2019	MO2 development	PhD	2019_05_29	2019_06_11	2019_07_29	MO2 development	48	16	100	No	Artemia	Pointe du Bois	Winnipeg	No	PBZ (2022)	No	No	Linear interpolation			48	0.3239		92.8305	448.224	355.393			0.0300678	0.14518	0.115112			82.0041	395.95
2019	MO2 development	PhD	2019_05_29	2019_06_11	2019_07_29	MO2 development	48	16	100	No	Artemia	Pointe du Bois	Winnipeg	No	PBZ (2022)	No	No	Linear interpolation			49	0.3212		208.299	179.212	-29.0873			0.0669057	0.0575628	-0.00934284			183.837	158.166
2019	MO2 development	PhD	2019_05_29	2019_06_11	2019_07_29	MO2 development	48	16	100	No	Artemia	Pointe du Bois	Winnipeg	No	PBZ (2022)	No	No	Linear interpolation			46	0.2873		210.19	312.824	102.633			0.0603877	0.0898742	0.0294865			183.244	272.72
2019	MO2 development	PhD	2019_05_29	2019_06_11	2019_07_29	MO2 development	48	16	100	No	Artemia	Pointe du Bois	Winnipeg	No	PBZ (2022)	No	No	Linear interpolation			50	0.3572		186.094	440.923	254.829			0.0664729	0.157498	0.091025			166.17	393.716
2019	MO2 development	PhD	2019_05_29	2019_06_11	2019_08_05	MO2 development	55	16	100	No	Artemia + Bloodworm	Pointe du Bois	Winnipeg	No	PBZ (2022)	No	No	Linear interpolation			55	0.4288		310.042					0.132946					282.467
2019	MO2 development	PhD	2019_05_29	2019_06_11	2019_08_05	MO2 development	55	16	100	No	Artemia + Bloodworm	Pointe du Bois	Winnipeg	No	PBZ (2022)	No	No	Linear interpolation			53	0.5548		191.013	257.674	66.6613			0.105974	0.142958	0.0369837			179.026	241.505
2019	MO2 development	PhD	2019_05_29	2019_06_11	2019_08_05	MO2 development	55	16	100	No	Artemia + Bloodworm	Pointe du Bois	Winnipeg	No	PBZ (2022)	No	No	Linear interpolation			61	0.606		321.202	314.51	-6.6921			0.194648	0.190593	-0.00405541			303.983	297.65
2019	MO2 development	PhD	2019_05_29	2019_06_11	2019_08_05	MO2 development	55	16	100	No	Artemia + Bloodworm	Pointe du Bois	Winnipeg	No	PBZ (2022)	No	No	Linear interpolation			54	0.4153		324.377	297.75	-26.6272			0.134714	0.123656	-0.0110583			294.49	270.316
2019	MO2 development	PhD	2019_05_29	2019_06_11	2019_08_05	MO2 development	55	16	100	No	Artemia + Bloodworm	Pointe du Bois	Winnipeg	No	PBZ (2022)	No	No	Linear interpolation			54	0.3892		475.682	302.749	-172.933			0.185135	0.11783	-0.0673053			428.781	272.899
2019	MO2 development	PhD	2019_05_29	2019_06_11	2019_08_05	MO2 development	55	16	100	No	Artemia + Bloodworm	Pointe du Bois	Winnipeg	No	PBZ (2022)	No	No	Linear interpolation			55	0.4412		264.297	268.624	4.3269			0.116608	0.118517	0.00190903			241.547	245.501
2019	MO2 development	PhD	2019_05_29	2019_06_11	2019_08_05	MO2 development	55	16	100	No	Artemia + Bloodworm	Pointe du Bois	Winnipeg	No	PBZ (2022)	No	No	Linear interpolation			58	0.4809		379.106	326.728	-52.3782			0.182312	0.157124	-0.0251887			349.774	301.448
2019	MO2 development	PhD	2019_05_29	2019_06_11	2019_08_05	MO2 development	55	16	100	No	Artemia + Bloodworm	Pointe du Bois	Winnipeg	No	PBZ (2022)	No	No	Linear interpolation			53	0.4026		314.515	361.437	46.9218			0.126624	0.145515	0.0188907			284.563	327.016
2019	MO2 development	PhD	2019_05_29	2019_06_11	2019_08_12	MO2 development	62	16	100	No	Artemia + Bloodworm	Pointe du Bois	Winnipeg	No	PBZ (2022)	No	No	Linear interpolation			56	0.57		198.881	294.763	95.8825			0.113362	0.168015	0.054653			186.956	277.089
2019	MO2 development	PhD	2019_05_29	2019_06_11	2019_08_12	MO2 development	62	16	100	No	Artemia + Bloodworm	Pointe du Bois	Winnipeg	No	PBZ (2022)	No	No	Linear interpolation			57	0.51		324.889	324.147	-0.7412			0.165693	0.165315	-0.000378012			301.694	301.006
2019	MO2 development	PhD	2019_05_29	2019_06_11	2019_08_12	MO2 development	62	16	100	No	Artemia + Bloodworm	Pointe du Bois	Winnipeg	No	PBZ (2022)	No	No	Linear interpolation			54	0.42		314.914	358.763	43.8492			0.132264	0.150681	0.0184167			286.253	326.111
2019	MO2 development	PhD	2019_05_29	2019_06_11	2019_08_12	MO2 development	62	16	100	No	Artemia + Bloodworm	Pointe du Bois	Winnipeg	No	PBZ (2022)	No	No	Linear interpolation			52	0.51		340.8	376.5	35.7			0.173808	0.192015	0.018207			316.47	349.621
2019	MO2 development	PhD	2019_05_29	2019_06_11	2019_08_12	MO2 development	62	16	100	No	Artemia + Bloodworm	Pointe du Bois	Winnipeg	No	PBZ (2022)	No	No	Linear interpolation			59	0.57		404.075	340.621	-63.4535			0.230323	0.194154	-0.0361685			379.846	320.197
2019	MO2 development	PhD	2019_05_29	2019_06_11	2019_08_12	MO2 development	62	16	100	No	Artemia + Bloodworm	Pointe du Bois	Winnipeg	No	PBZ (2022)	No	No	Linear interpolation			57	0.58		332.636	325.274	-7.3623			0.192929	0.188659	-0.00427013			313.29	306.356
2019	MO2 development	PhD	2019_05_29	2019_06_11	2019_08_12	MO2 development	62	16	100	No	Artemia + Bloodworm	Pointe du Bois	Winnipeg	No	PBZ (2022)	No	No	Linear interpolation			59	0.52		495.306	495.105	-0.2008			0.257559	0.257455	-0.000104416			460.929	460.742
2019	MO2 development	PhD	2019_05_29	2019_06_11	2019_08_12	MO2 development	62	16	100	No	Artemia + Bloodworm	Pointe du Bois	Winnipeg	No	PBZ (2022)	No	No	Linear interpolation			48	0.37		240.452	408.458	168.006			0.0889672	0.151129	0.0621623			215.541	366.142
2019	MO2 development	PhD	2019_05_29	2019_06_11	2019_08_20	MO2 development	70	16	100	No	Bloodworm	Pointe du Bois	Winnipeg	No	PBZ (2022)	No	No	Linear interpolation			71	0.89		207.214	188.995	-18.2191			0.184421	0.168206	-0.016215			204.575	186.588
2019	MO2 development	PhD	2019_05_29	2019_06_11	2019_08_20	MO2 development	70	16	100	No	Bloodworm	Pointe du Bois	Winnipeg	No	PBZ (2022)	No	No	Linear interpolation			70	0.86		338.714	162.395	-176.319			0.291294	0.13966	-0.151634			333.141	159.723
2019	MO2 development	PhD	2019_05_29	2019_06_11	2019_08_20	MO2 development	70	16	100	No	Bloodworm	Pointe du Bois	Winnipeg	No	PBZ (2022)	No	No	Linear interpolation			73	1.05		208.771	300.976	92.2048			0.21921	0.316025	0.096815			209.895	302.596
2019	MO2 development	PhD	2019_05_29	2019_06_11	2019_08_20	MO2 development	70	16	100	No	Bloodworm	Pointe du Bois	Winnipeg	No	PBZ (2022)	No	No	Linear interpolation			75	1.16		155.586	300.905	145.319			0.180479	0.34905	0.16857			158.147	305.858
2019	MO2 development	PhD	2019_05_29	2019_06_11	2019_08_20	MO2 development	70	16	100	No	Bloodworm	Pointe du Bois	Winnipeg	No	PBZ (2022)	No	No	Linear interpolation			65	0.75		157.5	289.176	131.676			0.118125	0.216882	0.0987571			152.594	280.168
2019	MO2 development	PhD	2019_05_29	2019_06_11	2019_08_20	MO2 development	70	16	100	No	Bloodworm	Pointe du Bois	Winnipeg	No	PBZ (2022)	No	No	Linear interpolation			73	1.11		263.229	302.271	39.0428			0.292184	0.335521	0.0433375			266.268	305.761
2019	MO2 development	PhD	2019_05_29	2019_06_11	2019_08_20	MO2 development	70	16	100	No	Bloodworm	Pointe du Bois	Winnipeg	No	PBZ (2022)	No	No	Linear interpolation			73	1.06		244.857	348.286	103.429			0.259549	0.369183	0.109634			246.432	350.525
2019	MO2 development	PhD	2019_05_29	2019_06_11	2019_08_20	MO2 development	70	16	100	No	Bloodworm	Pointe du Bois	Winnipeg	No	PBZ (2022)	No	No	Linear interpolation			69	0.75		216.486	308.49	92.0048			0.162364	0.231368	0.0690036			209.742	298.881
2019	MO2 development	PhD	2019_05_29	2019_06_11	2019_08_26	MO2 development	76	16	100	No	Bloodworm	Pointe du Bois	Winnipeg	No	PBZ (2022)	No	No	Linear interpolation			74	1.08		229.338	212.884	-16.4545			0.247685	0.229915	-0.0177709			231.288	214.694
2019	MO2 development	PhD	2019_05_29	2019_06_11	2019_08_26	MO2 development	76	16	100	No	Bloodworm	Pointe du Bois	Winnipeg	No	PBZ (2022)	No	No	Linear interpolation			76	1.2		356.717	413.819	57.1025			0.42806	0.496583	0.068523			363.943	422.202
2019	MO2 development	PhD	2019_05_29	2019_06_11	2019_08_26	MO2 development	76	16	100	No	Bloodworm	Pointe du Bois	Winnipeg	No	PBZ (2022)	No	No	Linear interpolation			72	1.07		154.027	282.877	128.85			0.164809	0.302679	0.13787			155.178	284.991
2019	MO2 development	PhD	2019_05_29	2019_06_11	2019_08_26	MO2 development	76	16	100	No	Bloodworm	Pointe du Bois	Winnipeg	No	PBZ (2022)	No	No	Linear interpolation			85	1.74		233.426	277.548	44.1221			0.406162	0.482934	0.0767725			248.091	294.984
2019	MO2 development	PhD	2019_05_29	2019_06_11	2019_08_26	MO2 development	76	16	100	No	Bloodworm	Pointe du Bois	Winnipeg	No	PBZ (2022)	No	No	Linear interpolation			72	1.01		212.942	279.3	66.3583			0.215071	0.282093	0.0670219			213.175	279.606
2019	MO2 development	PhD	2019_05_29	2019_06_11	2019_08_26	MO2 development	76	16	100	No	Bloodworm	Pointe du Bois	Winnipeg	No	PBZ (2022)	No	No	Linear interpolation			72	1.02		210.142	253.729	43.5871			0.214345	0.258804	0.0444588			210.6	254.282
2019	MO2 development	PhD	2019_05_29	2019_06_11	2019_08_26	MO2 development	76	16	100	No	Bloodworm	Pointe du Bois	Winnipeg	No	PBZ (2022)	No	No	Linear interpolation			72	1.08		186.883	243.661	56.7785			0.201833	0.263154	0.0613208			188.472	245.733
2019	MO2 development	PhD	2019_05_29	2019_06_11	2019_08_26	MO2 development	76	16	100	No	Bloodworm	Pointe du Bois	Winnipeg	No	PBZ (2022)	No	No	Linear interpolation			70	0.95		171.402	319.203	147.801			0.162832	0.303243	0.140411			170.438	317.407
2021	Will CTmax + LPS	Side	2021_05_16	2021_05_26	2021_07_26	16 Control	61	16	100	No	Artemia	Pointe du Bois	Winnipeg	No	JEB (2023)	Yes	No	Linear interpolation	16C Control_1	1		0.4775		296.482	630.9	334.418			0.14157	0.301255	0.159685			273.329	581.631
2021	Will CTmax + LPS	Side	2021_05_16	2021_05_26	2021_07_26	16 Control	61	16	100	No	Artemia	Pointe du Bois	Winnipeg	No	JEB (2023)	Yes	No	Linear interpolation	16C Control_2	2		0.5704		321.837	581	259.163			0.183576	0.331402	0.147826			302.563	546.205
2021	Will CTmax + LPS	Side	2021_05_16	2021_05_26	2021_07_26	16 Control	61	16	100	No	Artemia	Pointe du Bois	Winnipeg	No	JEB (2023)	Yes	No	Linear interpolation	16C Control_3	3		0.6189		212.309	421.3	208.991			0.131398	0.260743	0.129344			201.394	399.641
2021	Will CTmax + LPS	Side	2021_05_16	2021_05_26	2021_07_26	16 Control	61	16	100	No	Artemia	Pointe du Bois	Winnipeg	No	JEB (2023)	Yes	No	Linear interpolation	16C Control_4	4		0.6825		335.718	594.1	258.382			0.229128	0.405473	0.176346			321.904	569.654
2021	Will CTmax + LPS	Side	2021_05_16	2021_05_26	2021_07_26	16 Control	61	16	100	No	Artemia	Pointe du Bois	Winnipeg	No	JEB (2023)	Yes	No	Linear interpolation	16C Control_5	5		0.5114		193.655	532.8	339.145			0.0990349	0.272474	0.173439			179.883	494.912
2021	Will CTmax + LPS	Side	2021_05_16	2021_05_26	2021_07_26	16 Control	61	16	100	No	Artemia	Pointe du Bois	Winnipeg	No	JEB (2023)	Yes	No	Linear interpolation	16C Control_6	6		0.5203		150.1	629.3	479.2			0.078097	0.327425	0.249328			139.691	585.66
2021	Will CTmax + LPS	Side	2021_05_16	2021_05_26	2021_07_26	16 Control	61	16	100	No	Artemia	Pointe du Bois	Winnipeg	No	JEB (2023)	Yes	No	Linear interpolation	16C Control_7	7		0.6204		200.936	551.7	350.764			0.124661	0.342275	0.217614			190.657	523.476
2021	Will CTmax + LPS	Side	2021_05_16	2021_05_26	2021_07_26	16 Control	61	16	100	No	Artemia	Pointe du Bois	Winnipeg	No	JEB (2023)	Yes	No	Linear interpolation	16C Control_8	8		0.3534		205.664	1014.1	808.436			0.0726815	0.358383	0.285701			183.428	904.462
